# Supplementary material for: Evaluation of Bioactive Properties of Lipophilic Fractions of Edible and Non-Edible Parts of Nasturtium officinale (Watercress) in a Model of Human Malignant Melanoma Cells
Source: Pharmaceuticals (Basel). 2022 Jan 25;15(2):141. doi: 10.3390/ph15020141 (PMC8879096; doi:10.3390/ph15020141)
Supplement: Supplementary file 1 [file pharmaceuticals-15-00141-s001.zip]

Archive with 1 entries (1 files):
- pharmaceuticals-1472398-supplementary.pdf
